# Supplementary material for: Investigation of Biomarkers Associated with Low Platelet Counts in Normal Karyotype Acute Myeloid Leukemia
Source: Int J Mol Sci. 2022 Jul 14;23(14):7772. doi: 10.3390/ijms23147772 (PMC9320053; doi:10.3390/ijms23147772)
Supplement: Supplementary file 1 [file ijms-23-07772-s001.zip]

Archive with 2 entries (2 files):
- Supplemental materials_v1.1.pdf
- Supplemental_Table_S2_v1.1.xlsx
