# Supplementary material for: Investigation of Biomarkers Associated with Low Platelet Counts in Normal Karyotype Acute Myeloid Leukemia
Source: Int J Mol Sci. 2022 Jul 14;23(14):7772. doi: 10.3390/ijms23147772 (PMC9320053; doi:10.3390/ijms23147772)
Supplement: Supplementary file 1 [file ijms-23-07772-s001.zip › Supplemental_Table_S2_v1.1.xlsx]

## Sheet: ORA_results
Table S2. The pathway analysis of the RNA expression data with platelet-decreased NK-AML (PD-AML; <100 × 10^9/L) from platelet-not-decreased (PND-AML; ≥100 × 10^9/L).
p-value	q-value	pathway	Rename the selected pathway	source	members_input_overlap
0.000100318	0.0218693	Cytokine-cytokine receptor interaction - Homo sapiens (human)	Cytokine-cytokine receptor interaction - Homo sapiens (human)	KEGG	IFNW1; IL5RA; TNFSF15; CSF1R; GDF6; IFNB1; CCR5; IL1B; TNFRSF11A
0.000714367	0.0392959	Cytokines and Inflammatory Response	Cytokines and Inflammatory Response	Wikipathways	PDGFA; IL1B; IFNB1
0.000793169	0.0392959	Dectin-2 family		Reactome	CLEC10A; MUC16; MUC1
0.00133945	0.0392959	GPCR signaling-G alpha i	GPCR signaling	INOH	IFNW1; PDGFA; WNT10A; GDF6; IFNB1; IL1B; GRM1
0.00133945	0.0392959	GPCR signaling-pertussis toxin	GPCR signaling	INOH	IFNW1; PDGFA; WNT10A; GDF6; IFNB1; IL1B; GRM1
0.00138385	0.0392959	Highly calcium permeable nicotinic acetylcholine receptors		Reactome	CHRNA5; CHRNA2
0.00159161	0.0392959	GPCR signaling-cholera toxin	GPCR signaling	INOH	IFNW1; PDGFA; WNT10A; GDF6; IFNB1; IL1B; GRM1
0.00166009	0.0392959	GPCR signaling-G alpha s Epac and ERK	GPCR signaling	INOH	IFNW1; PDGFA; WNT10A; GDF6; IFNB1; IL1B; GRM1
0.00173085	0.0392959	GPCR signaling-G alpha q	GPCR signaling	INOH	IFNW1; PDGFA; WNT10A; GDF6; IFNB1; IL1B; GRM1
0.00196039	0.0392959	C-type lectin receptors (CLRs)	C-type lectin receptors (CLRs)	Reactome	CLEC10A; MUC16; MUC1; IL1B
0.00200944	0.0392959	GPCR downstream signaling	GPCR downstream signaling	Reactome	DAGLA; OR13C4; IL5RA; PLXNB1; CCR5; OR1L8; GNG8; OR5B12; OR1Q1; RAMP1; OR1J1; OR1L4; GRM1; SUCNR1; RTP3
0.0020969	0.0392959	Highly calcium permeable postsynaptic nicotinic acetylcholine receptors		Reactome	CHRNA5; CHRNA2
0.00216308	0.0392959	GPCR signaling-G alpha s PKA and ERK	GPCR signaling	INOH	IFNW1; PDGFA; WNT10A; GDF6; IFNB1; IL1B; GRM1
0.00250596	0.042023	Presynaptic nicotinic acetylcholine receptors		Reactome	CHRNA5; CHRNA2
0.00327117	0.0440216	Neuronal System		Reactome	KCNMB1; NLGN2; KCNK10; CHRNA5; HTR3E; CHRNA2; GRM1; GNG8
0.00342691	0.0440216	Postsynaptic nicotinic acetylcholine receptors		Reactome	CHRNA5; CHRNA2
0.00342691	0.0440216	Acetylcholine binding and downstream events		Reactome	CHRNA5; CHRNA2
0.00343288	0.0440216	JAK STAT MolecularVariation 1	JAK STAT MolecularVariation 1	INOH	IFNW1; IL1B; IL5RA; IFNB1
0.00448206	0.0499258	bone remodeling	bone remodeling	BioCarta	TNFRSF11A; IFNB1
0.00448206	0.0499258	Osteoclast Signaling	bone remodeling	Wikipathways	TNFRSF11A; IFNB1
0.00492311	0.0499258	Signaling by GPCR	Signaling by GPCR	Reactome	DAGLA; PDGFA; IL5RA; OR13C4; OR1L8; GNG8; RTP3; OR5B12; OR1Q1; PLXNB1; OR1J1; WNT10A; RAMP1; OR1L4; GRM1; SUCNR1; CCR5
0.00605923	0.0660456	O-linked glycosylation		Reactome	MUC16; MUC1; ADAMTS1; B3GNT6
0.00768456	0.0797731	STING pathway in Kawasaki-like disease and COVID-19		Wikipathways	IL1B; IFNB1
0.00839786	0.0810971	O-linked glycosylation of mucins		Reactome	MUC16; MUC1; B3GNT6
0.00855612	0.0810971	Osteoclast differentiation - Homo sapiens (human)		KEGG	IL1B; CSF1R; TNFRSF11A; IFNB1
